# Supplementary material for: Identification and validation of a prognostic index based on a metabolic-genomic landscape analysis of ovarian cancer
Source: Biosci Rep. 2020 Sep 28;40(9):BSR20201937. doi: 10.1042/BSR20201937 (PMC7527429; doi:10.1042/BSR20201937)
Supplement: Supplementary Data [file BSR-2020-1937_supp1.txt]

id	age	grade	riskScore
TCGA-36-1571	53	G3	1.261529923
TCGA-61-1995	43	G3	1.729354826
TCGA-25-2396	71	G3	1.671113388
TCGA-24-1558	73	G3	1.420542757
TCGA-59-2348	59	G3	2.204415806
TCGA-24-2033	87	G3	1.312117998
TCGA-04-1536	60	G3	1.222759178
TCGA-29-1696	43	G2	1.021049598
TCGA-13-0762	65	G3	1.62851998
TCGA-04-1341	85	G3	1.242512447
TCGA-09-0366	55	G3	2.283368493
TCGA-23-1030	64	G3	1.888692282
TCGA-13-1509	64	G3	1.093769671
TCGA-VG-A8LO	55	GB	0.917067696
TCGA-57-1585	57	G3	2.351270676
TCGA-24-1551	53	G3	1.280470136
TCGA-13-0714	55	G3	1.530984868
TCGA-04-1530	68	G3	1.118161336
TCGA-61-2113	53	G3	1.634910631
TCGA-29-1690	66	G2	2.177982549
TCGA-24-1470	54	G3	1.407405661
TCGA-23-1114	55	G3	1.685052419
TCGA-29-1710	54	G2	4.95255875
TCGA-13-0916	49	G3	3.99686683
TCGA-23-2077	45	G3	1.47224
TCGA-13-1499	56	G3	2.617217602
TCGA-13-1409	73	G3	2.543589345
TCGA-61-1911	55	G3	1.145733922
TCGA-30-1718	44	G3	1.9491621
TCGA-13-0923	74	G3	1.475452279
TCGA-25-1877	81	G3	0.944897256
TCGA-61-1737	42	G3	1.042322833
TCGA-04-1655	49	G2	2.594763588
TCGA-09-2053	72	G3	0.94174502
TCGA-29-2414	75	G2	1.800046662
TCGA-61-2003	53	G2	4.42525046
TCGA-61-1918	45	G3	1.60299488
TCGA-13-0891	73	G3	1.247320725
TCGA-57-1584	47	G3	1.7020178
TCGA-61-2002	46	G3	1.888582107
TCGA-13-1489	70	G2	0.629947324
TCGA-61-2092	57	G3	0.903136022
TCGA-13-0888	78	G3	1.000188109
TCGA-04-1332	70	G3	2.257667026
TCGA-25-1627	73	G3	2.039485634
TCGA-23-1029	46	G3	1.958726183
TCGA-61-1907	63	G3	1.287982158
TCGA-23-1109	62	G3	1.654974057
TCGA-13-0724	72	G3	1.167974458
TCGA-29-2425	60	G2	1.84790735
TCGA-36-1581	63	G3	1.616650793
TCGA-24-1469	71	G3	2.082491304
TCGA-13-1501	50	G3	1.246389033
TCGA-25-2392	75	G3	1.990515909
TCGA-09-2044	77	G3	1.299436384
TCGA-24-2036	50	G3	0.633196994
TCGA-24-2297	56	G3	0.925097836
TCGA-13-0727	71	G3	4.394518942
TCGA-29-1693	72	G3	0.730757991
TCGA-61-2110	56	unknow	1.90152699
TCGA-25-2400	76	G3	1.907613827
TCGA-13-0766	42	G3	1.181746012
TCGA-25-2393	81	G3	1.728731157
TCGA-24-1435	57	G3	1.616414282
TCGA-23-1021	45	G3	1.057898494
TCGA-13-0725	44	G3	1.38015083
TCGA-13-1408	59	G3	1.307063318
TCGA-13-1498	73	G3	1.27409873
TCGA-57-1994	63	unknow	1.68443581
TCGA-13-0920	65	G3	0.644797372
TCGA-10-0927	65	G2	1.906153185
TCGA-61-2000	67	G3	1.233638188
TCGA-09-2045	50	G2	1.807980843
TCGA-09-2056	62	G3	1.720936207
TCGA-23-1028	43	G3	1.127114368
TCGA-13-1488	59	G3	0.690430693
TCGA-24-1434	59	G3	2.52192289
TCGA-23-2084	45	G3	2.455197582
TCGA-61-1919	58	G2	1.323734644
TCGA-29-2427	60	G3	1.961509064
TCGA-13-0913	53	G3	1.282131277
TCGA-04-1519	48	G3	1.761631371
TCGA-24-2290	56	G3	1.179237177
TCGA-13-0720	48	G3	1.341390532
TCGA-25-1329	76	G3	2.163487846
TCGA-09-1673	50	G3	1.350672537
TCGA-61-1728	59	G3	1.144702405
TCGA-31-1959	49	G2	2.869470909
TCGA-23-1120	60	G3	0.953843701
TCGA-25-1631	73	G3	1.48543807
TCGA-30-1861	74	G3	1.332238595
TCGA-61-1741	76	G3	1.50051882
TCGA-24-1418	68	G3	1.353836809
TCGA-13-1510	62	G3	1.291800451
TCGA-24-0982	77	G3	1.136888473
TCGA-30-1892	52	G3	1.513046085
TCGA-09-1669	54	G3	1.328051719
TCGA-61-2101	55	G2	1.416070865
TCGA-61-1721	38	G1	5.996863169
TCGA-13-0726	55	GX	1.569997688
TCGA-23-1113	48	G3	2.316476218
TCGA-24-0970	63	G3	1.302442809
TCGA-25-1318	54	G3	2.625686794
TCGA-25-2404	38	G3	2.200355184
TCGA-24-2280	74	G3	1.722391682
TCGA-25-1623	71	G3	4.344452895
TCGA-24-2035	65	G3	2.668140391
TCGA-13-0765	50	G3	1.469166826
TCGA-29-1766	74	G2	1.359705532
TCGA-29-1778	77	G3	1.952704323
TCGA-13-0924	45	G3	1.53582933
TCGA-61-2097	71	G2	1.618586817
TCGA-09-2054	58	G3	2.605876501
TCGA-24-1928	77	G3	2.511990817
TCGA-57-1583	57	G3	1.795351524
TCGA-09-1659	51	G3	1.204898086
TCGA-61-1733	71	G3	1.895477648
TCGA-24-1549	58	G3	1.315649293
TCGA-13-1410	57	GX	1.890086058
TCGA-24-1430	68	G3	2.29512324
TCGA-57-1582	50	G3	1.586128701
TCGA-23-1122	53	G3	2.007655
TCGA-24-2293	47	G3	6.09275967
TCGA-29-1697	62	G3	1.138073877
TCGA-20-0987	61	G3	1.937126298
TCGA-23-1116	83	G3	1.480276521
TCGA-24-1428	50	G3	1.104243933
TCGA-61-2109	40	G3	1.32937124
TCGA-09-1661	75	G3	2.055162194
TCGA-09-1670	57	G3	2.001689595
TCGA-23-1123	59	G3	1.204242785
TCGA-09-0367	67	G3	1.546661188
TCGA-25-1328	38	G3	2.04209778
TCGA-10-0938	80	G3	1.518640591
TCGA-25-1319	73	G3	1.898126867
TCGA-13-2060	51	G3	1.106291276
TCGA-24-1930	53	G3	2.414566369
TCGA-09-0364	80	G3	1.035727356
TCGA-31-1951	58	G3	3.148325953
TCGA-24-2261	76	G3	1.869181453
TCGA-09-1668	57	G3	1.435720955
TCGA-13-1512	49	G3	0.936919388
TCGA-24-1474	57	G3	1.734034607
TCGA-25-1321	65	G3	3.254231423
TCGA-29-1694	45	GX	2.043981291
TCGA-23-1110	42	G3	1.076732579
TCGA-10-0931	44	G3	1.57367383
TCGA-04-1361	57	G3	1.847066316
TCGA-24-1419	62	G3	2.366776137
TCGA-29-1701	56	G3	1.397717061
TCGA-61-1900	51	G3	1.383063357
TCGA-24-1616	56	G3	1.601558345
TCGA-57-1586	66	G3	1.188674034
TCGA-61-1736	45	G3	1.583815783
TCGA-57-1993	56	G3	1.391809851
TCGA-59-2351	51	G3	1.389759227
TCGA-13-0908	58	G3	3.946966619
TCGA-29-1763	43	G2	2.219727537
TCGA-25-1870	59	G3	2.039767027
TCGA-25-1626	65	G3	11.09302542
TCGA-29-1762	59	G2	0.857274826
TCGA-29-1781	69	G3	1.40650977
TCGA-5X-AA5U	61	GX	1.675831246
TCGA-59-A5PD	55	G3	1.061887718
TCGA-13-0901	41	G3	3.962793689
TCGA-29-1695	62	G2	2.392992195
TCGA-13-0900	59	G3	1.123806353
TCGA-24-1923	51	G3	1.293463455
TCGA-13-1477	49	G2	1.021924848
TCGA-24-1604	66	G3	2.086014523
TCGA-61-2012	81	G2	2.119582751
TCGA-20-1686	75	G3	1.340360861
TCGA-30-1714	68	G3	0.71622141
TCGA-13-0804	73	G3	2.365204928
TCGA-61-1998	48	G3	1.364269848
TCGA-24-1546	46	G3	2.10129144
TCGA-13-0795	66	G3	1.342669199
TCGA-25-1628	67	G3	2.471617355
TCGA-04-1350	46	G3	1.226553024
TCGA-24-2027	51	G3	1.131041968
TCGA-13-0887	42	G3	0.774518202
TCGA-13-0897	54	G3	1.202208205
TCGA-23-2078	66	G3	1.287787097
TCGA-04-1356	62	G3	1.042043622
TCGA-13-0730	71	G3	1.296879256
TCGA-31-1944	47	G3	1.201373308
TCGA-59-2350	44	G3	1.481229469
TCGA-24-2024	72	G3	1.375424873
TCGA-29-1769	40	G3	1.039339987
TCGA-13-0884	39	G3	1.625560478
TCGA-24-1567	54	G3	1.690926131
TCGA-61-1914	65	G3	0.913711503
TCGA-61-1738	60	G3	1.737470638
TCGA-13-0906	50	G3	0.890146244
TCGA-24-1105	36	G3	1.251227898
TCGA-30-1853	58	G3	1.083958166
TCGA-04-1514	45	G2	1.563783771
TCGA-23-1111	63	G3	2.178735407
TCGA-24-2271	55	G3	2.137500519
TCGA-36-1577	43	G2	1.447353783
TCGA-24-1565	74	G3	1.677671676
TCGA-30-1891	61	G2	3.795930672
TCGA-09-1666	57	G3	1.011641616
TCGA-25-1320	65	G3	1.70127221
TCGA-24-1464	70	G3	1.199147074
TCGA-31-1950	76	G2	2.024601042
TCGA-61-2102	74	G3	2.079426198
TCGA-04-1347	81	G3	1.14022858
TCGA-23-1118	45	G3	1.031345811
TCGA-13-0885	70	G3	1.989187159
TCGA-13-0797	49	G3	2.080311485
TCGA-24-1467	51	G3	1.354090722
TCGA-25-1633	64	G3	2.932743271
TCGA-25-1313	62	G3	2.260438845
TCGA-24-1557	49	G3	1.614637038
TCGA-24-1426	43	G3	1.359480618
TCGA-04-1651	53	G3	1.2668973
TCGA-31-1956	60	G3	1.643053125
TCGA-25-1632	68	G3	1.161578162
TCGA-23-1107	59	G3	1.588364407
TCGA-25-1312	69	G3	2.309940253
TCGA-24-1104	56	G3	1.120058198
TCGA-30-1862	65	G2	3.042650058
TCGA-25-1326	61	G3	1.652580913
TCGA-36-1574	48	G3	1.018223028
TCGA-24-1413	51	G3	1.774951369
TCGA-24-0979	53	G3	1.259372317
TCGA-24-2289	68	G3	2.194037194
TCGA-10-0936	69	G3	2.270224889
TCGA-13-1487	74	GX	1.990723838
TCGA-29-1783	58	G3	3.248338564
TCGA-23-1027	48	G3	1.85609555
TCGA-24-1431	67	G3	2.643675901
TCGA-24-1847	45	G3	3.111339127
TCGA-13-1411	81	G3	1.667746148
TCGA-29-1770	54	G2	1.013354749
TCGA-13-1404	48	G3	1.528979587
TCGA-13-1505	63	G3	2.729837575
TCGA-29-2428	58	G3	1.434136924
TCGA-29-1761	80	G3	1.667768652
TCGA-13-A5FT	67	G3	1.070809657
TCGA-20-1682	56	GX	2.365908414
TCGA-29-1768	50	G3	1.646785757
TCGA-23-1809	63	G3	1.718427033
TCGA-20-1683	65	G3	1.9649045
TCGA-29-1776	63	G3	1.870575828
TCGA-29-1703	56	G2	1.481286128
TCGA-24-1844	64	G3	1.096986554
TCGA-59-2352	78	G3	2.689141357
TCGA-10-0928	71	G3	0.977608055
TCGA-23-1024	52	G3	1.148702767
TCGA-13-1497	47	G3	1.240913539
TCGA-13-1407	51	G3	2.870479891
TCGA-24-2281	68	G3	1.348733188
TCGA-13-1405	49	G3	1.871677062
TCGA-13-1495	60	G2	0.968686081
TCGA-24-2262	57	G3	2.145263165
TCGA-WR-A838	72	G3	1.6926708
TCGA-24-1416	34	G3	1.203275614
TCGA-24-1422	82	G3	2.454932025
TCGA-10-0933	77	G3	1.228464261
TCGA-24-1850	72	G3	1.623279052
TCGA-25-1323	72	G3	1.770412479
TCGA-04-1362	59	G3	1.365129439
TCGA-24-1423	61	G3	1.418427348
TCGA-31-1953	52	G3	2.596539971
TCGA-24-2298	55	G3	2.335614028
TCGA-30-1866	61	G2	0.896291968
TCGA-13-1511	52	G3	1.678440249
TCGA-25-1322	62	G3	1.809693823
TCGA-25-1316	55	G3	0.974481283
TCGA-24-0966	78	G3	1.295818348
TCGA-30-1860	58	G3	1.128104845
TCGA-24-2288	70	G3	4.58222938
TCGA-09-1662	58	G3	1.409958804
TCGA-25-1630	73	G3	1.56968453
TCGA-13-1507	77	G3	1.559462692
TCGA-09-2048	63	G3	0.723943847
TCGA-59-2363	40	G3	2.768996469
TCGA-24-1845	42	G3	1.144215206
TCGA-13-1485	48	G2	2.207694914
TCGA-23-1119	64	G3	0.794653656
TCGA-61-1725	40	G3	1.316300849
TCGA-24-1563	66	G3	1.526267703
TCGA-23-1026	45	G3	1.622481089
TCGA-24-1924	65	G3	1.044540054
TCGA-24-1846	45	G3	2.103880014
TCGA-61-2088	51	G3	1.472248844
TCGA-29-1774	82	G3	0.980467571
TCGA-30-1857	64	G3	2.156391575
TCGA-24-1603	53	G3	0.850894238
TCGA-24-1562	67	G3	1.926032082
TCGA-13-0893	48	G3	1.25709725
TCGA-04-1331	78	G3	2.668653759
TCGA-09-2051	42	G3	1.228010169
TCGA-24-2023	54	G3	2.097357648
TCGA-13-0883	61	G3	1.422449451
TCGA-25-1315	50	G3	1.321329852
TCGA-25-1635	71	G3	1.389611757
TCGA-13-1496	65	G3	5.776238234
TCGA-29-1777	47	G2	1.562341241
TCGA-61-2098	62	G2	1.481596325
TCGA-61-2008	40	G2	0.90809338
TCGA-04-1338	78	G3	1.012789246
TCGA-29-A5NZ	66	G3	1.667519094
TCGA-25-2401	64	G3	1.915527456
TCGA-61-2111	61	G3	1.386180042
TCGA-61-2104	53	G2	1.318607857
TCGA-24-1417	54	G3	1.907241887
TCGA-61-1724	47	G3	2.059287097
TCGA-24-1552	77	G3	1.111374322
TCGA-25-1317	66	G3	1.618726489
TCGA-24-2038	68	GB	1.358327344
TCGA-13-0768	73	G3	4.149226043
TCGA-24-1553	53	G3	1.688845033
TCGA-36-1569	52	G3	3.943152795
TCGA-25-1634	75	G3	1.822578577
TCGA-13-1506	45	G3	1.102473912
TCGA-09-0369	56	G3	1.226538867
TCGA-04-1343	72	G3	1.819858986
TCGA-24-1103	50	G3	1.371126999
TCGA-36-1580	82	G3	2.122103861
TCGA-25-2399	80	G3	3.861313735
TCGA-29-1784	55	G3	1.146749923
TCGA-24-1560	51	G4	2.026934476
TCGA-13-0911	55	G3	1.319802005
TCGA-20-1687	46	G3	3.344808594
TCGA-13-1403	48	G3	1.232285538
TCGA-04-1365	87	G3	1.184699996
TCGA-24-2254	66	G3	1.529289173
TCGA-29-1707	41	G3	1.13260965
TCGA-25-2042	60	G3	3.69600637
TCGA-24-2026	79	G3	2.856205093
TCGA-13-0886	67	G3	2.446259505
TCGA-13-0800	52	G3	1.316761721
TCGA-24-1425	45	G3	10.38893309
TCGA-31-1946	30	G3	1.35531163
TCGA-13-1492	66	G3	1.553196178
TCGA-OY-A56Q	78	G3	2.113036115
TCGA-61-2009	65	G3	0.818500321
TCGA-04-1542	52	G2	1.548486074
TCGA-24-2020	67	G3	1.203275496
TCGA-24-1544	71	G3	1.706093791
TCGA-24-1842	49	G3	1.213275309
TCGA-23-1022	67	G3	1.207636589
TCGA-59-2354	63	G3	2.381016953
TCGA-61-1910	56	G3	1.275621263
TCGA-13-1483	61	G3	1.38952267
TCGA-29-1711	45	G2	1.754501983
TCGA-23-1023	65	G3	1.558086833
TCGA-09-1665	73	G2	0.704698643
TCGA-04-1648	57	G2	1.632377633
TCGA-24-1843	66	G3	1.128605071
TCGA-09-1667	61	G2	1.287659101
TCGA-36-1568	52	G3	1.992729932
TCGA-25-2391	57	G3	1.540142203
TCGA-04-1364	61	G3	1.247816488
TCGA-36-1576	76	G3	2.452451798
TCGA-24-1471	60	G3	1.777112655
TCGA-29-1691	51	G2	1.145148974
TCGA-13-0905	51	G3	1.062928635
TCGA-29-1785	55	G3	1.515919697
TCGA-29-1688	39	G2	1.477122068
TCGA-24-1424	67	G3	1.974176783
TCGA-24-1550	49	G3	1.914768046
TCGA-59-2355	58	G3	1.478943618
TCGA-25-2398	71	G3	1.707069595
TCGA-24-1427	58	G3	3.016432459
TCGA-24-2267	58	G3	2.263147396
TCGA-10-0937	44	G3	1.154354387
TCGA-29-1705	47	G2	1.354531287
TCGA-20-0991	78	G3	1.462499196
TCGA-25-2409	71	G3	1.890910548
TCGA-36-1570	49	G3	0.918792471
